# Supplementary material for: Career Prospects of Young Dentists in Switzerland
Source: Int J Environ Res Public Health. 2020 Jun 16;17(12):4310. doi: 10.3390/ijerph17124310 (PMC7345911; doi:10.3390/ijerph17124310)
Supplement: Supplementary file 1 [file ijerph-17-04310-s001.zip]

Archive with 2 entries (2 files):
- raw data.xlsx
- __MACOSX/._raw data.xlsx
