# Supplementary material for: Career Prospects of Young Dentists in Switzerland
Source: Int J Environ Res Public Health. 2020 Jun 16;17(12):4310. doi: 10.3390/ijerph17124310 (PMC7345911; doi:10.3390/ijerph17124310)
Supplement: Supplementary file 1 [file ijerph-17-04310-s001.zip › raw data.xlsx]

## Sheet: Foglio1
ID	Sex	Age	SSO-member	University (Alma mater)	Others (not in Switzerland)	Place of work	Parents with dental education?	Parents are dentists with own practice?	Current position	Current position - 2. position	Current position - 3. position	Others	How was the search for a position?	In which geographical area - starting from your place of residence - were you looking for a job?	Does the current position meet your expectations?	If not, reasons:	Other reasons:	Are you employed by one or more employers?	Degree of employment employer 1	Degree of employment employer 2	Degree of employment employer 3	Degree of employment employer 4	Degree of employment employer 5	Does the level of employment meet your requirements?	If not, difference:	I want to work as:	Others	As an employee or employer?	Full time or part time?	employment in percent (%)	Career prospects?					Welche Leistungen wünschen Sie sich von der SSO? (1-10) Die SSO setzt sich zusammen mit den Sektionen für kantonale Praxisassistenzprogramme ein (analog Hausärzte).	Die SSO organisiert mit den kantonalen SSO-Sektionen ein Mentoringprogramm	Die SSO bietet vergünstige Verbandsmitgliedschaften an.	Die SSO bietet Veranstaltungen und Praxiskurse für Jungzahnärzte an.	Die SSO bietet Unterstützung bei der Stellensuche (Vermittlung von Assistenzstellen)	Die SSO bietet Unterstützung beim Sprung in die berufliche Selbständigkeit (Praxiseröffnung, Praxisübernahmen)
5	0	4	6	2		4	1	1	10			Student Zahnmed. Masterstudiengang	4	0	0	0		0	9	0	0	0	0	0	0	1		2	1	0	4					1	1	1	1	1	1
6	0	2	6	2		0	2	0	10			Uni	0	0	0	keine andere Assistenzstelle gefunden		0	9	0	0	0	0	0	0	2		1	1	0	4					1	1	1	1	1	1
7	1	3	3	4		5	2	0	4				1	0	1	0		1	1	0	0	0	0	5	0	4		4	1	0	0					6	6	10	10	10	10
8	0	4	2	5	Tübingen / Deutschland	5	2	0	4				1	10	1	0		1	9	0	0	0	0	0	0	4		4	1	0	1					1	1	3	9	1	1
9	1	3	2	3		3	2	0	3				1	1	1	0		1	0.8	0	0	0	0	2	0	2		3	2	0.6	1					10	9	9	10	7	10
10	0	4	1	4		3	1	1	10			In einer AG als TeilInhaber	1	1	1	0		1	1	0	0	0	0	2	0	5	Ich bin schon Teilinhaber	1	1	0	1					7	7	7	10	10	10
11	1	3	2	1		5	2	0	3	10		Zentrumsleitung	1	5	1	0		1	0.8	0	0	0	0	2	0	3		3	2	0.8	1					8	8	10	8	7	6
12	1	2	4	1		4	2	0	1				4	3	1	0		1	0.8	0	0	0	0	5	0.2	2		3	1	0	2					1	1	1	1	1	1
13	0	3	2	4		2	2	0	1				1	2	1	0		1	1	0	0	0	0	2	0	1		1	2	0.8	3					1	5	8	8	7	8
14	1	2	6	4		2	2	0	1				3	5	2	keine andere Assistenzstelle gefunden		1	0.8	0	0	0	0	4	0	2		3	2	0.8	2					1	1	1	1	1	1
15	1	2	6	4		3	2	0	1				3	3	1	0		1	0.1	0	0	0	0	2	0	2		4	1	0	2					1	1	1	1	1	1
16	1	4	1	4		2	2	0	2				1	11	1	0		1	0.5	0	0	0	0	2	0	2		4	2	0.5	1					1	4	10	7	3	3
17	1	3	2	2		1	2	0	1				1	6	1	0		1	0.2	0	0	0	0	2	0	2		4	2	0.4	1					10	6	10	10	10	10
18	1	3	1	1		5	2	0	10			Selbstständig	1	11	1	0		1	1	0	0	0	0	2	0	1		1	2	0.8	3					5	9	10	10	10	10
19	1	2	2	5	Université de Liège, Belgique	2	2	0	2				3	11	2	keine andere Assistenzstelle gefunden		1	0.6	0	0	0	0	5	0.8	4		4	3	0	0					10	10	10	10	10	10
20	1	2	0	4		3	2	0	1				4	7	1	0		2	0.4	0.5	0	0	0	2	0	2		3	2	0.8	1					1	1	1	1	1	1
21	1	1	6	4		0	2	0	8				3	10	1	0		1	1	0	0	0	0	2	0	2		4	2	0.7	2					1	1	1	1	1	1
22	0	3	2	1		5	2	0	2				1	11	1	0		1	1	0	0	0	0	2	0	2		3	1	0	1					6	7	1	5	1	1
23	1	4	1	2		4	2	0	10			Praxisinhaberin	0	0	0	0		0	9	0	0	0	0	0	0	0		0	2	0.7	1					1	1	1	1	1	1
24	1	2	2	5	Université de Liège, Belgique	2	2	0	2				3	11	2	keine andere Assistenzstelle gefunden		1	0.6	0	0	0	0	5	0.9	4		4	3	0	2					10	10	10	10	10	10
25	0	4	1	4		2	2	0	10			Selbstständig in der eigenen Zahnarztpraxis	1	3	1	0		1	1	0	0	0	0	2	0	5	weiter in der eigenen Praxis...	0	0	0	2					1	1	1	6	3	6
26	1	3	3	1		2	2	0	1				4	2	1	0		2	0.2	0.4	0	0	0	2	0	2		3	2	0.6	1					5	5	8	5	7	6
27	1	2	6	2		0	1	1	10			Immer noch Student	0	0	0	0		0	9	0	0	0	0	0	0	2		3	1	0	2					1	1	1	1	1	1
28	0	3	1	3		3	1	1	10			Médecin dentiste responsable du cabinet familliale	1	2	1	0		1	1	0	0	0	0	3	0	1		0	2	0.8	2					3	5	7	10	3	7
29	1	3	3	4		5	2	0	4				1	4	1	0		1	1	0	0	0	0	2	0	2		3	2	0.7	1					3	1	4	7	7	7
30	0	4	1	3		3	2	0	1				2	5	1	0		1	0.8	0	0	0	0	2	0	1		4	2	0.8	3					1	1	10	1	5	1
31	1	3	3	3		2	2	0	1				3	3	1	0		2	0.4	0.4	0	0	0	2	0	1		1	2	0.8	2					4	4	2	4	5	4
32	1	2	4	1		5	2	0	7				2	2	1	0		1	1	0	0	0	0	2	0	2		3	2	0.5	3					1	1	1	1	1	1
33	1	2	1	4		2	2	0	10			Selbständig	3	11	1	0		1	0.4	0	0	0	0	2	0	1		1	2	0.8	3					1	1	2	2	5	1
34	1	2	2	2		2	2	0	1				4	6	1	0		1	9	0	0	0	0	0	0	2		3	2	0.6	4					3	9	6	10	10	10
35	0	3	3	2		3	2	0	1	4			3	11	2	habe mehrere Arbeitsstellen mit Teilpensen		4	0.4	0.2	0.2	0.2	0	4	0	1		1	1	0	1					2	2	10	10	8	10
36	1	2	6	1		5	2	0	4				3	0	1	0		1	9	0	0	0	0	0	0	2		4	1	0	2					1	1	1	1	1	1
37	0	2	2	1		3	1	1	4				3	1	1	0		1	1	0	0	0	0	2	0	2		1	2	0.9	1					6	6	6	8	8	8
38	1	2	6	4		0	2	0	7	8			3	5	0	0		0	9	0	0	0	0	0	0	2		3	1	0	2					1	1	1	1	1	1
39	1	3	1	2		4	2	0	2				1	3	1	0		1	1	0	0	0	0	2	0	2		1	1	0	2					6	4	5	4	6	6
40	0	3	2	1		3	2	0	1				1	2	1	0		1	0.9	0	0	0	0	2	0	1		4	2	0.8	2					3	3	3	3	7	3
41	0	2	2	1		0	1	1	8				3	11	2	51	Bin auf Stellensuche	0	9	0	0	0	0	0	0	2		1	1	0	2					8	8	10	9	10	10
42	1	2	1	4		5	2	0	1				3	4	2	andere fachliche Ausrichtung der Praxis		1	0.9	0	0	0	0	5	0	2		4	2	0.7	2					10	2	5	10	10	10
43	0	4	1	4		5	2	0	10			Oberarzt in einer öffentlich-rechtlichen Institution (Universität)	1	6	1	0		1	1	0	0	0	0	2	0	2		3	2	0.8	1					1	7	10	7	10	8
44	0	1	6	1		0	2	0	10			Student 1. Masterstudienjahr	0	0	0	0		0	9	0	0	0	0	0	0	2		3	2	0.8	2					1	1	1	1	1	1
45	1	2	2	4		5	2	0	4				1	8	1	0		1	1	0	0	0	0	2	0	1		3	2	0.8	1					2	7	7	10	9	8
46	1	3	2	4		3	2	0	2				2	3	2	habe mehrere Arbeitsstellen mit Teilpensen		2	0.2	0.5	0	0	0	5	0.2	2		3	2	0.6	3					10	10	10	7	10	10
47	1	4	2	2		5	2	0	1	4			1	1	1	0		2	0.2	0.5	0	0	0	2	0	2		3	2	0.7	2					2	4	8	8	8	8
48	1	0	0	4		3	2	0	2				3	4	1	0		2	0.6	0.2	0	0	0	2	0	2		4	2	0.8	1					1	1	1	1	1	1
49	0	4	1	4		5	2	0	10			Praxisinhaber	3	9	1	0		1	0.8	0	0	0	0	2	0	2		3	1	0	2					5	5	1	5	10	8
50	0	3	2	1		3	2	0	2				1	3	1	0		1	1	0	0	0	0	2	0	1		1	1	0	2					1	1	6	2	6	10
51	1	2	2	2		2	2	0	2				2	2	1	0		1	0.8	0	0	0	0	2	0	2		3	2	0.5	1					5	5	4	4	6	7
52	1	2	2	2		3	2	0	2				1	4	1	0		1	1	1	0	0	0	4	0	2		3	2	0.8	1					9	7	8	5	6	7
53	1	3	2	1		4	2	0	1				3	4	1	0		2	0.2	0.3	0	0	0	2	0	2		4	2	0.6	3					9	4	10	9	10	10
54	0	3	1	4		3	1	1	10			selbständig in eigener Praxis	3	5	1	0		1	1	0	0	0	0	2	0	2		1	1	0	3					1	10	5	5	8	6
55	1	4	2	4		5	2	0	2	3			1	1	1	0		2	0.5	0.1	0	0	0	2	0	2		3	3	0	2					7	7	10	10	7	7
56	1	3	2	4		5	1	1	1				2	1	1	0		1	0.8	0	0	0	0	2	0	2		3	1	0	1					1	1	6	2	3	2
57	1	3	2	5	Alger	3	2	0	1				3	4	1	0		1	1	0	0	0	0	3	0	1		1	1	0	3					7	10	10	10	10	10
58	0	3	3	2		2	2	0	1				3	5	2	habe mehrere Arbeitsstellen mit Teilpensen		2	0.4	0.5	0	0	0	4	0	1		1	2	0.8	2					6	5	8	6	6	9
59	1	2	6	2		0	2	0	10				0	0	0	0		0	9	0	0	0	0	0	0	2		3	2	0.8	2					1	1	1	1	1	1
60	0	4	1	1		3	1	1	10			in meiner eigenen Praxis	1	1	1	0		1	1	0	0	0	0	3	0	1		1	1	0	1					8	8	10	5	8	9
61	1	2	2	4		2	2	0	1				3	2	1	0		1	0.8	0	0	0	0	2	0	1		1	1	0	2					5	1	10	10	10	10
62	1	2	2	2		2	2	0	1				3	6	1	0		1	0.8	0	0	0	0	2	0	2		4	2	0.8	2					5	5	8	8	2	6
63	1	2	2	2		4	1	1	1				1	1	1	0		2	0.4	0.5	0	0	0	3	0	1		2	2	0.8	1					8	4	10	10	10	7
64	0	2	6	1		2	2	0	10			Student an der Unizahnklinik Basel	0	0	0	0		0	9	0	0	0	0	0	0	4		4	1	0	1					1	1	1	1	1	1
65	0	2	6	4		0	2	0	10			Student JK4	3	2	0	0		0	9	0	0	0	0	0	0	2		1	1	0	2					1	1	1	1	1	1
66	0	4	1	3		3	2	0	1				1	1	1	0		2	0.7	0.3	0	0	0	2	0	1		1	1	0	3					5	7	7	7	5	7
67	0	2	3	4		2	1	0	1				3	9	1	0		1	0.9	0	0	0	0	2	0	2		3	2	0.8	2					7	3	8	3	5	6
68	0	2	3	2		2	2	0	1				1	2	1	0		2	0.8	0.1	0	0	0	4	0	1		1	1	0	2					6	1	7	10	10	10
69	1	4	2	5		5	2	0	10				3	10	1	0		1	0.8	0	0	0	0	2	0	3		4	1	0.8	2					7	1	8	1	1	3
70	0	4	5	5	Freiburg-im-Breisgau, Deutschland	5	1	1	10			Als Angestellter meiner eigenen Praxis	1	11	1	0		1	1	0	0	0	0	2	0	2		1	1	0	1					1	1	1	1	1	1
71	1	3	2	5	Italie	5	1	0	2	3			2	1	1	0		3	0.3	0.2	0.3	0	0	2	0	4		4	2	0.8	2					6	6	8	6	8	7
72	1	1	6	4		0	2	0	8				3	0	0	0		0	9	0	0	0	0	0	0	2		3	2	0.8	2					1	1	1	1	1	1
73	0	2	3	4		5	1	0	4				2	2	1	0		1	1	0	0	0	0	2	0	1		2	1	0	2					6	6	4	6	10	10
74	1	3	2	4		5	2	0	1				4	4	2	51	Arbeitsweise und -Qualität, Arbeitsklima	1	0.6	0	0	0	0	4	0	2		3	2	0.8	4					9	7	10	10	10	10
75	0	3	1	3		5	1	1	10			En SARL	1	1	0	0		3	0.2	0.6	0.2	0	0	2	0	5	Rester patron de la SARL	3	1	0	1					1	1	10	10	1	10
76	0	2	2	1		3	2	0	2				3	9	1	0		2	0.6	0.2	0	0	0	2	0	2		1	2	0.8	2					9	6	4	4	10	4
77	1	2	1	4		5	2	0	4				2	1	1	0		0	9	0	0	0	0	0	0	2		3	2	0.6	2					1	1	5	10	10	5
78	1	2	2	2		3	1	1	1				3	6	1	0		2	0.4	0.4	0	0	0	2	0	1		2	1	0	3					1	1	6	6	10	8
79	0	4	1	4		5	2	0	10			Selbständiger Praxisinhaber	1	1	1	0		1	1	0	0	0	0	2	0	1		1	2	0.7	1					4	3	7	5	8	8
80	0	4	2	2		4	1	2	1				1	1	1	0		1	0.6	0	0	0	0	2	0	2		1	1	0	2					1	1	10	6	10	5
81	1	2	1	2		3	2	0	1	2			3	6	1	0		2	9	0	0	0	0	0	0	2		3	2	0.7	1					1	1	1	1	1	1
82	0	1	6	4		5	2	0	4				0	0	0	0		0	9	0	0	0	0	0	0	2		3	2	0.7	1					1	1	1	1	1	1
83	1	3	1	2		3	2	0	10			Selbständig bei eigener GmbH	3	2	1	0		1	1	0	0	0	0	2	0	1		1	2	0.8	2					7	7	6	7	7	7
84	1	2	2	4		5	2	0	1	3			3	10	1	0		2	0.4	0.6	0	0	0	4	0	2		3	2	0.8	3					8	8	8	10	9	5
85	0	2	2	1		3	2	0	2				4	11	1	0		1	0.8	0	0	0	0	2	0	2		4	2	0.8	3					10	7	6	8	10	10
86	1	2	6	1		5	2	0	0				4	5	2	0		0	9	0	0	0	0	0	0	2		4	1	0	2					1	1	1	1	1	1
87	1	2	3	2		3	2	0	1				2	5	1	keine andere Assistenzstelle gefunden		1	0.9	0	0	0	0	2	0	2		3	2	0.8	2					2	2	8	10	9	7
88	0	3	1	1		5	2	0	1				4	2	2	habe mehrere Arbeitsstellen mit Teilpensen		2	0.1	0.5	0	0	0	5	0.2	2		3	2	0.8	5					10	1	3	3	5	5
89	1	2	6	2		5	2	0	8	10		Studentin 5. Jahr	3	2	0	0		0	9	0	0	0	0	0	0	2		3	1	0	2					1	1	1	1	1	1
90	0	4	1	2		1	2	0	1	10		Inhaber einer Privatpraxis seit März 2016 Nehme aber meine letzte Anstellung als Referenz während Jan.2015-Feb.2016	1	3	1	0		1	0.9	0	0	0	0	2	0	1		1	1	0	2					6	2	7	7	7	2
91	1	4	2	5	Freiburg im Breisgau/Deutschland	3	2	0	2				3	11	1	0		1	0.8	0	0	0	0	2	0	2		4	2	0.7	2					1	1	1	1	1	1
92	0	4	4	4		3	1	1	1				1	11	1	0		1	1	0	0	0	0	3	0	1		1	1	0	1					1	1	1	1	1	1
93	1	2	2	4		5	1	1	4				3	11	1	0		1	1	0	0	0	0	2	0	2		2	1	0	1					1	1	1	1	10	10
94	1	4	1	4		3	2	0	1				1	1	1	0		1	0.4	0	0	0	0	2	0	2		3	2	0.5	2					2	2	10	10	10	10
95	0	2	1	5	Danube Private University	2	2	0	1				1	1	1	0		1	1	0	0	0	0	2	0	1		1	1	0	1					8	6	9	7	4	9
96	0	4	2	4		5	2	0	1				2	10	1	0		1	0.8	0	0	0	0	2	0	1		3	2	0.8	3					2	2	2	3	3	5
97	1	4	2	2		3	2	0	2				1	2	1	0		1	0.4	0	0	0	0	2	0	2		3	2	0.7	2					1	3	8	4	6	6
98	0	1	2	2		5	2	0	1				2	8	1	0		1	1	0	0	0	0	2	0	1		1	1	0	1					3	8	8	10	10	8
99	0	2	3	2		5	0	0	4				1	5	1	0		1	1	0	0	0	0	2	0	2		3	1	0	1					6	6	6	5	6	5
100	0	2	4	2		5	2	0	4				1	7	1	0		1	1	0	0	0	0	4	0	1		1	1	0	1					1	1	1	1	1	1
101	1	3	2	2		3	2	0	1				2	5	1	0		2	9	0	0	0	0	0	0	2		3	2	0.8	2					8	8	10	10	9	10
102	0	2	2	2		2	2	0	2				4	10	1	0		0	9	0	0	0	0	0	0	2		3	1	0	2					5	7	5	10	10	3
5	1	3	2	5	Göttingen	3	2	0	1				3	7	1	0		1	0.9	0	0	0	0	2	0	1		1	1	0	2					10	10	4	10	10	10
104	1	2	5	3		2	2	0	2	3			2	5	1	0		1	0.8	0	0	0	0	2	0	3		1	1	0	2					1	1	1	1	1	1
105	1	3	0	4		3	1	1	1				2	1	1	0		1	0.8	0	0	0	0	2	0	2		3	2	0.8	1					1	1	1	1	1	1
106	1	2	2	1		3	2	0	1				2	11	1	0		1	0.4	0	0	0	0	2	0	2		3	2	0.8	3					5	8	10	10	10	5
107	0	3	1	5	LMU	2	2	0	10			Selbstständig in Praxis eingemietet	2	11	1	0		1	0.8	0	0	0	0	2	0	1		1	1	0	2					8	8	10	7	5	10
108	0	4	1	2		2	2	0	10			Partner in Gemeinschaftspraxis	1	3	1	0		1	0.8	0	0	0	0	2	0	2		1	2	0.8	1					10	10	10	5	5	10
109	1	2	2	5		2	1	1	1				3	6	1	0		1	0.7	0	0	0	0	4	0	2		1	1	0	1					6	5	6	7	6	6
110	1	3	2	1		2	2	0	1				2	3	2	51	Entwicklungsmöglichkeit fehlen etwas aber sonst sehr gute stelle	1	0.8	0	0	0	0	2	0	2		3	2	0.8	2					8	9	10	9	9	10
111	1	2	5	1		0	1	1	10			Studentin	3	4	2	51	-	1	1	0	0	0	0	2	0	2		2	2	0.6	2					1	1	1	1	1	1
112	1	3	1	3		3	2	0	2				2	1	1	0		1	0.6	0	0	0	0	2	0	2		3	2	0.6	4					8	8	7	8	8	9
113	0	2	3	4		3	2	0	1	7			4	4	2	51	Keine gute stelle frei	1	0.8	0	0	0	0	2	0	1		1	1	0	1					10	10	1	8	10	6
114	1	2	2	4		4	2	0	1				3	5	1	0		1	1	0	0	0	0	2	0	2		4	1	0	4					1	1	6	3	2	4
115	0	4	2	5	Georg-August-Universität Göttingen	5	2	0	3				4	5	2	habe mehrere Arbeitsstellen mit Teilpensen		2	0.4	0.2	0	0	0	5	0.4	1		1	1	0	4					1	1	1	1	1	1
116	1	3	2	1		5	2	0	3				4	11	1	0		1	0.8	0	0	0	0	2	0	2		3	1	0	5					1	1	1	1	1	1
117	1	2	6	1		2	2	0	2				2	7	1	0		1	0.8	0	0	0	0	2	0	2		4	2	0.8	1					1	1	1	1	1	1
118	1	2	2	4		3	2	0	1				4	7	1	0		1	0.8	0	0	0	0	2	0	2		3	1	0	2					7	10	10	7	10	7
119	1	2	6	4		5	2	0	1				3	5	1	0		1	9	0	0	0	0	4	0	2		3	2	0.8	2					1	1	1	1	1	1
120	1	4	2	2		2	2	0	1				1	6	1	0		5	0.6	0.2	0.1	0.1	0.2	4	0	2		3	3	0	2					6	7	9	10	8	8
121	1	1	6	1		0	2	0	4				1	1	1	0		1	9	0	0	0	0	0	0	2		4	1	0	2					1	1	1	1	1	1
122	1	1	6	4		0	2	0	10			Studentin	0	0	0	0		0	9	0	0	0	0	0	0	0		0	0	0	0					1	1	1	1	1	1
123	1	2	2	4		2	2	0	1				1	11	1	0		1	1	0	0	0	0	2	0	1		1	1	0	1					10	10	10	10	10	10
124	1	3	6	4		0	2	0	10			Student	4	4	0	0		0	9	0	0	0	0	0	0	1		4	1	0	4					1	1	1	1	1	1
125	0	3	1	5	Italie	3	1	2	10			Centre dentaire	3	11	2	51	Surcharge de prestations	1	1	0	0	0	0	2	0	1		1	2	0.8	3					4	1	8	8	10	10
126	0	2	2	1		2	2	0	1				1	5	1	0		1	0.9	0	0	0	0	2	0	2		3	2	0.7	3					10	5	7	9	10	8
127	0	3	1	2		1	2	0	10			directeur de clinique	2	6	1	0		1	1	0	0	0	0	2	0	2		3	1	0	1					6	9	3	9	3	7
128	1	4	3	3		5	2	0	4				2	2	1	0		1	0.5	0	0	0	0	2	0	4		4	2	0.5	2					7	10	7	10	10	10
129	1	3	2	4		2	2	0	1				2	3	1	0		1	0.6	0	0	0	0	2	0	2		3	2	0.4	1					9	3	7	6	10	10
130	1	4	1	4		3	2	0	10			Einzelpraxis als Zahnarzt	3	2	1	0		1	1	0	0	0	0	2	0	1		1	1	0	1					9	5	2	5	9	5
131	0	4	1	1		5	2	0	10			eigene Praxis	3	2	1	0		1	0.9	0	0	0	0	2	0	1		1	2	0.9	2					10	5	10	8	10	10
132	1	2	2	3		2	2	0	1				2	5	1	0		1	0.9	0	0	0	0	2	0	2		3	2	0.7	1					8	9	4	7	10	8
133	0	4	2	1		5	2	0	1				1	4	1	0		1	0.9	0	0	0	0	2	0	1		1	2	0.8	1					6	6	7	8	8	8
134	0	2	2	1		3	2	0	5				4	6	2	keine andere Assistenzstelle gefunden		1	0.6	0	0	0	0	5	0.4	1		1	1	0	2					10	10	10	1	6	10
135	0	4	1	5	Leipzig, Deutschland	5	2	0	4				2	11	1	0		2	0.6	0.4	0	0	0	4	0	1		1	2	0.8	2					7	7	7	7	7	7
136	1	2	1	1		5	2	0	4				2	1	1	0		1	1	0	0	0	0	2	0	4		3	1	0	4					4	4	4	4	4	3
137	1	2	3	4		1	2	0	1				4	11	1	0		1	0.8	0	0	0	0	2	0	2		3	2	0.9	1					1	1	8	4	7	5
138	0	2	6	2		5	2	0	10			Student	0	0	0	0		0	9	0	0	0	0	0	0	4		0	1	0	1					1	1	1	1	1	1
139	1	4	3	1		5	2	0	4				3	11	1	0		1	0.7	0	0	0	0	2	0	4		4	2	0.7	2					7	5	7	7	10	8
140	1	3	2	3		3	2	0	1	4			2	3	1	0		2	0.3	0.4	0	0	0	2	0	1		3	2	0.7	3					10	4	5	10	10	10
141	0	3	2	1		2	2	0	2				2	4	1	0		2	0.9	0.1	0	0	0	2	0	1		1	1	0	1					5	4	10	10	4	10
142	1	3	1	1		5	2	0	9				3	6	1	0		1	0.5	0	0	0	0	2	0	2		3	2	0	1					7	6	5	1	7	7
143	0	3	6	4		0	2	0	8				3	2	0	0		0	9	0	0	0	0	0	0	2		3	2	0.8	1					1	1	1	1	1	1
144	1	3	1	3		5	1	1	10			Indépendante cabinet privé	1	1	1	0		0	9	0	0	0	0	0	0	1		2	2	0.8	1					1	1	1	1	1	1
145	1	3	5	2		0	2	0	9				2	5	0	0		0	9	0	0	0	0	0	0	2		4	2	0	2					1	1	1	1	1	1
146	1	4	1	2		3	1	2	10			Selbständig	0	0	0	0		0	9	0	0	0	0	0	0	0		0	0	0	0					1	1	1	1	1	1
147	1	2	2	4		3	2	0	2				3	3	2	habe mehrere Arbeitsstellen mit Teilpensen		2	0.6	0.4	0	0	0	2	0	2		3	1	0	2					6	4	5	3	2	3
148	1	3	3	4		5	1	1	4				1	11	1	0		2	0.4	0.4	0	0	0	2	0	2		3	2	0.6	2					1	7	10	8	10	10
149	1	2	2	1		4	1	1	2				1	1	1	0		1	0.8	0	0	0	0	2	0	2		1	2	0.8	1					7	3	1	8	10	10
150	1	2	2	4		2	1	2	1				3	5	1	0		1	0.9	0	0	0	0	5	0	1		1	2	0.7	3					4	4	7	4	10	6
151	0	3	1	2		3	1	0	10			Inhaber	1	2	1	0		1	0.8	0	0	0	0	2	0	1		2	2	0.8	1					7	7	5	6	10	7
152	1	2	3	1		5	2	0	4				3	11	2	keine andere Assistenzstelle gefunden		1	1	0	0	0	0	2	0	2		3	2	0.8	2					8	7	7	6	8	9
153	1	4	3	4		3	2	0	1				2	4	1	0		1	0.4	0	0	0	0	2	0	2		4	2	0.4	3					5	2	10	8	8	5
154	1	2	3	2		5	2	0	1				3	10	1	0		1	1	0	0	0	0	2	0	2		3	2	0.8	2					7	8	9	10	10	4
155	1	1	3	4		5	1	1	4				3	6	1	0		1	1	0	0	0	0	2	0	1		2	1	0	1					8	8	4	7	8	8
156	0	4	4	5		2	2	0	3				1	3	1	0		1	1	0	0	0	0	2	0	3		3	2	0.7	2					1	1	1	1	1	1
157	1	2	2	2		5	2	0	1				2	2	1	0		1	0.8	0	0	0	0	2	0	1		3	2	0.8	2					3	3	6	5	5	6
158	0	4	1	3		3	2	0	10			Patron d'EUR(TM)un cabinet	1	3	1	0		1	0.9	0	0	0	0	2	0	1		1	2	0.9	2					5	3	9	1	9	3
159	0	4	1	1		3	2	0	10			selbständig	1	1	1	0		0	9	0	0	0	0	0	0	1		1	1	0	1					1	1	1	1	4	1
160	0	2	0	2		5	2	0	4	7			2	1	1	0		1	1	0	0	0	0	5	0	2		3	2	0.8	2					1	1	1	1	1	1
161	0	4	1	2		2	2	0	10			Eigene Praxis	2	5	1	0		0	9	0	0	0	0	0	0	1		1	1	0	2					5	5	2	7	5	7
162	1	3	1	2		3	1	0	10			eigenen Zahnarztpraxis	0	0	0	0		0	9	0	0	0	0	0	0	0		0	0	0	0					8	8	1	10	10	10
163	1	4	2	5	Heidelberg	5	2	0	3				3	5	2	51	Behandlungsphilosophie stimmt nicht bei Swiss Smile überein	1	9	0	0	0	0	0	0	1		1	2	0.7	2					2	2	2	3	1	2
164	1	3	2	2		2	2	0	1				3	7	2	keine andere Assistenzstelle gefunden		1	0.8	0	0	0	0	2	0	1		1	1	0	1					2	2	2	5	2	2
165	0	4	2	4		5	1	0	10			in einer öffentlich-rechtlichen Institution (4) als Oberarzt	1	2	1	0		1	1	0	0	0	0	2	0	4		1	1	0	1					10	8	9	10	10	10
166	1	3	2	1		2	2	0	1				2	3	1	0		1	9	0	0	0	0	0	0	1		4	2	0.8	1					4	4	8	6	6	6
167	1	2	2	1		2	2	0	1				4	11	2	keine andere Assistenzstelle gefunden		1	0.5	0	0	0	0	5	0.5	2		3	1	0	3					8	8	9	8	10	10
168	1	4	0	4		5	2	0	3				3	2	1	0		1	0.7	0	0	0	0	2	0	2		3	2	0.6	4					1	1	1	1	1	1
169	1	3	2	2		5	2	0	4				1	3	1	0		1	0.6	0	0	0	0	2	0	2		1	2	0.5	3					4	2	1	1	8	1
170	0	3	3	1		4	2	0	7				1	3	1	0		2	0.5	0.5	0	0	0	2	0	4		3	1	0	1					8	8	6	8	10	10
171	1	3	2	4		3	2	0	1				1	2	1	0		1	0.8	0	0	0	0	2	0	2		3	2	0.5	2					6	7	10	6	6	9
172	1	4	2	1		2	2	0	1				1	10	1	0		1	0.9	0	0	0	0	2	0	2		4	2	0.8	2					4	4	8	8	10	10
173	0	2	2	2		3	2	0	1				4	5	1	0		1	0.8	0	0	0	0	2	0	1		1	1	0	2					7	10	5	10	10	10
174	1	3	1	4		2	2	0	10			Angestellte Zahnärztin	2	6	1	0		1	1	0	0	0	0	2	0	2		3	2	0.6	2					8	8	4	8	4	4
175	0	2	2	4		2	2	0	1				1	3	1	0		1	0.8	0	0	0	0	2	0	2		4	2	0.7	1					5	1	1	8	7	1
176	0	3	2	5	Frankfurt am Main	3	2	0	2				2	1	1	0		1	0.8	0	0	0	0	2	0	2		1	1	0	1					5	10	6	8	10	1
177	1	1	6	2		0	1	1	10			Bin noch Student an der zmk Bern, deshalb auch noch keine Stelle gesucht	0	0	0	0		0	9	0	0	0	0	0	0	2		2	2	0.7	1					1	1	1	1	1	1
178	0	4	1	4		5	2	0	1				3	5	1	0		1	0.8	0	0	0	0	5	0.2	1		1	1	0	1					8	8	10	8	8	10
179	1	3	2	2		4	2	0	2				1	3	1	0		1	0.8	0	0	0	0	5	0.2	2		3	2	0.8	2					4	1	2	2	4	3
180	1	2	2	4		4	2	0	1				3	4	1	0		1	0.8	0	0	0	0	2	0	1		3	2	0.6	2					9	7	10	8	9	10
181	1	2	2	2		5	2	0	4				1	2	1	0		1	1	0	0	0	0	2	0	2		3	1	0	2					8	6	7	9	10	10
182	0	2	2	4		3	2	0	3				2	2	1	0		1	1	0	0	0	0	2	0	2		3	1	0	1					7	7	8	10	8	10
183	0	0	0	0		0	0	0	0				0	0	0	0		0	9	0	0	0	0	0	0	0		0	0	0	0					1	1	1	1	1	1
184	0	4	1	4		2	2	0	10			Praxisinhaber	1	11	0	0		0	9	0	0	0	0	0	0	1		0	2	0.9	1					4	1	6	8	10	10
185	1	4	2	2		3	2	0	1				3	5	1	0		1	0.9	0	0	0	0	2	0	1		1	2	0.9	1					8	8	10	8	10	10
186	1	3	2	4		2	2	0	2				3	7	1	0		1	0.8	0	0	0	0	2	0	2		3	2	0.8	2					5	8	8	8	9	9
187	1	2	6	1		2	2	0	1				4	2	2	keine andere Assistenzstelle gefunden		1	0.4	0	0	0	0	5	0.4	2		3	1	0	2					1	1	1	1	1	1
188	1	2	2	2		2	1	2	2				1	3	1	0		1	1	0	0	0	0	2	0	2		2	1	0	1					2	2	6	10	10	6
189	0	4	2	1		2	2	0	2				2	10	1	0		1	1	0	0	0	0	2	0	2		3	1	0	1					7	10	10	5	10	10
190	0	2	1	2		2	2	0	10			Praxisinhaber	3	7	1	0		1	1	0	0	0	0	2	0	1		1	1	0	1					2	5	10	10	10	10
191	0	4	1	3		2	2	0	10			propriétaire de mon propre cabinet	2	6	1	0		0	9	0	0	0	0	0	0	1		1	1	0	1					5	10	5	10	10	10
192	1	2	6	1		0	2	0	10			Studentin	0	0	0	0		0	9	0	0	0	0	0	0	2		4	2	0.7	1					1	1	1	v	1	1
193	1	2	2	4		3	2	0	1				3	4	1	0		1	0.6	0	0	0	0	5	0.2	2		4	2	0.8	4					5	8	8	8	8	6
194	1	2	2	4		3	2	0	2				1	6	1	0		1	1	0	0	0	0	2	0	2		0	1	0	1					1	1	1	1	5	1
195	0	2	2	1		2	2	0	2				3	11	1	0		1	0.8	0	0	0	0	2	0	2		3	2	0.8	1					10	10	10	10	10	10
196	1	2	2	2		3	2	0	2				3	4	1	0		1	0.8	0	0	0	0	2	0	2		4	1	0	2					7	5	9	7	9	6
197	0	3	2	2		3	2	0	1				2	4	1	0		2	0.6	0.2	0	0	0	2	0	2		3	2	0.6	2					7	8	5	7	5	5
198	1	1	2	4		2	2	0	1				4	8	1	0		1	0.4	0	0	0	0	5	0.4	1		1	1	0	2					8	5	10	8	10	10
199	0	3	1	1		4	2	0	4				4	11	1	0		1	1	0	0	0	0	2	0	2		3	1	0	2					5	5	8	10	9	1
200	1	3	1	4		5	2	0	3				3	5	1	0		1	1	0	0	0	0	2	0	2		3	1	0	1					3	3	3	1	3	6
201	1	2	3	1		2	2	0	1				2	1	1	0		1	1	0	0	0	0	2	0	2		3	2	0.8	1					8	7	8	8	8	8
202	0	3	1	3		2	2	0	10			medecin dentiste independant depuis 2015	0	0	0	0		0	9	0	0	0	0	0	0	0		0	0	0	0					1	8	1	5	3	10
203	1	4	1	2		4	2	0	10			Selbstständig in Einzelpraxis	1	6	1	0		0	9	0	0	0	0	0	0	2		1	2	0.6	1					5	2	2	2	2	6
204	1	1	6	2		4	1	0	10			ich bin Studentin im letzten Studienjahr	0	0	0	0		0	9	0	0	0	0	0	0	2		3	2	0.8	2					1	1	1	1	1	1
205	1	2	2	1		5	1	0	2				3	11	1	0		1	1	0	0	0	0	2	0	2		1	1	1	1					5	5	5	5	2	2
206	1	2	6	4		0	2	0	4				3	5	0	0		0	9	0	0	0	0	0	0	2		4	1	0	2					1	1	1	1	1	1
207	1	2	4	1		5	2	0	4				3	6	1	keine andere Assistenzstelle gefunden		1	1	0	0	0	0	5	0	1		1	2	0.7	2					1	1	1	1	1	1
208	1	4	1	3		3	1	1	1				1	2	1	0		1	0.6	0	0	0	0	2	0	1		1	2	0.8	1					7	6	5	6	5	8
209	1	2	2	4		4	1	0	2				3	2	1	0		2	0.2	0.8	0	0	0	2	0	2		3	2	0.8	2					5	5	1	7	10	10
210	0	3	2	4		5	1	1	1				2	5	1	0		1	0.6	0	0	0	0	3	0	1		2	1	0	2					4	1	6	7	1	8
211	1	2	2	2		2	2	0	1				2	2	1	0		1	1	0	0	0	0	2	0	1		1	1	0	2					5	5	8	10	8	10
212	0	2	6	4		0	2	0	10			Student	4	5	0	0		0	9	0	0	0	0	0	0	2		3	1	0	2					1	1	1	1	1	1
213	0	2	2	4		3	2	0	1				3	2	1	0		2	0.3	0.6	0	0	0	2	0	2		1	2	0.9	1					6	6	9	10	7	4
214	0	2	2	1		0	2	0	8				4	11	0	51		0	9	0	0	0	0	0	0	2		3	1	0	1					9	3	6	5	10	8
215	1	1	2	4		2	2	0	1				1	4	1	0		1	1	0	0	0	0	2	0	1		1	1	0	2					2	1	10	10	10	9
216	0	2	2	3		4	2	0	2				2	11	1	0		1	0.6	0	0	0	0	2	0	2		1	2	0.7	3					4	7	10	10	8	10
217	0	2	2	2		5	2	0	3				4	11	2	keine andere Assistenzstelle gefunden		1	0.8	0	0	0	0	2	0	2		4	1	0	4					3	3	10	10	10	10
218	0	2	2	1		2	2	0	1				4	3	1	0		1	0.8	0	0	0	0	5	0.2	2		4	1	0	3					6	6	10	7	10	7
219	0	3	3	2		5	2	0	4				2	6	1	0		1	1	0	0	0	0	2	0	4		4	2	0.8	2					4	5	2	6	4	3
220	1	4	2	2		3	2	0	1				2	2	1	0		1	0.6	0	0	0	0	2	0	1		1	2	0.7	1					8	6	10	10	8	9
221	1	3	2	2		3	1	0	1				3	4	2	keine andere Assistenzstelle gefunden		1	0.8	0	0	0	0	2	0	2		1	2	0.8	2					3	3	9	5	5	10
222	1	4	2	3		3	2	0	3				3	3	2	keine andere Assistenzstelle gefunden		2	0.3	0.2	0	0	0	5	0.2	2		3	1	0	2					10	10	5	10	9	10
223	1	2	2	2		2	1	1	1				3	11	1	0		1	0.8	0	0	0	0	2	0	1		1	1	0	2					8	4	6	3	2	6
224	1	2	2	1		2	2	0	1				3	9	2	51	Weiter Arbeitsweg.	1	0.7	0	0	0	0	2	0	2		3	2	0.6	3					7	6	5	8	10	8
225	0	1	6	4		0	2	0	10			Studium	0	0	0	0		0	9	0	0	0	0	0	0	1		3	2	0.8	1					1	1	1	1	1	1
226	1	2	2	1		2	2	0	1				3	4	1	0		1	0.8	0	0	0	0	2	0	2		3	2	0.8	2					6	7	4	10	10	10
227	1	2	2	4		5	2	0	2				2	6	1	0		1	0.8	0	0	0	0	2	0	2		4	2	0.8	2					6	9	10	10	7	7
228	1	4	1	4		3	2	0	10			Selbständig in eigener Praxis	0	0	0	0		0	9	0	0	0	0	0	0	0		0	0	0	0					1	1	1	1	1	1
229	1	3	6	3		4	1	0	2				3	3	1	0		1	1	0	0	0	0	2	0	3		2	2	0.6	1					1	1	1	1	1	1
230	0	3	4	5	Padova - Italie	3	1	1	10				2	11	1	0		1	1	0	0	0	0	2	0	1		1	1	0	1					1	1	1	1	1	1
231	0	2	2	1		5	2	0	4				2	11	1	0		1	1	0	0	0	0	2	0	4		4	1	0	4					5	5	6	5	5	5
232	1	2	2	4		2	1	2	2				3	3	2	51	Lange Arbeitszeiten, zu wenig Lohn, unprofessionelle Chefin	1	1	0	0	0	0	2	0	2		1	2	0.6	1					8	9	8	10	10	10
233	1	3	1	2		1	2	0	1				3	6	1	0		1	0.8	0	0	0	0	2	0	2		3	2	0.8	1					6	7	9	6	10	7
234	0	3	1	4		2	2	0	10			Praxisinhaber	2	4	1	0		1	1	0	0	0	0	2	0	1		1	1	0	1					7	5	10	7	10	5
235	1	2	2	1		5	1	2	4				1	1	1	0		1	1	0	0	0	0	2	0	2		3	2	0.8	1					7	8	10	6	10	8
236	1	2	2	4		3	2	0	2				4	8	2	51	Sehr langer Arbeitsweg	1	1	0	0	0	0	2	0	2		3	1	0	4					1	1	1	10	10	10
237	1	2	2	2		5	1	0	4				3	1	1	0		1	1	0	0	0	0	2	0	4		2	1	0	1					6	2	10	5	10	10
238	0	3	3	1		4	2	0	4				1	3	1	0		1	9	0	0	0	0	0	0	4		3	1	0	1					10	10	10	10	10	10
239	1	3	2	1		5	2	0	4				1	6	1	0		1	0.4	0	0	0	0	2	0	2		3	2	0.5	2					8	8	4	5	5	5
240	0	3	1	1		5	2	0	2				1	1	1	0		2	0.4	0.4	0	0	0	2	0	2		1	1	0	1					5	4	2	2	2	5
241	1	4	2	3		5	2	0	3	10		Chif de clinique, medicien dentaire spécialiste	1	1	1	0		1	1	0	0	0	0	2	0	4		1	3	0	1					9	8	9	10	10	10
242	0	4	1	2		3	2	0	10			Selbstständig	0	0	0	0		0	9	0	0	0	0	0	0	1		1	1	0	1					1	1	10	5	1	10
243	1	4	1	2		2	2	0	10				1	1	1	0		1	0.5	0	0	0	0	2	0	2		1	2	0.6	0					5	5	8	8	10	6
244	1	2	2	4		2	2	0	1				3	5	1	0		2	0.4	0.3	0	0	0	5	0.3	2		3	2	0.8	2					1	1	1	1	1	1
245	1	3	5	1		0	2	0	9				4	6	0	0		0	9	0	0	0	0	0	0	3		4	2	0.4	4					1	1	1	1	1	1
246	1	2	6	4		3	2	0	1				3	4	1	0		1	0.6	0	0	0	0	5	0.8	4		3	2	0.8	2					1	1	1	1	1	1
247	1	2	6	4		0	2	0	8				3	3	0	0		0	9	0	0	0	0	0	0	2		4	1	0	2					1	1	1	1	1	1
248	1	4	1	4		2	2	0	2				1	4	1	0		1	0.6	0	0	0	0	2	0	2		3	2	0.6	1					1	1	10	10	10	10
249	1	4	2	4		5	2	0	1				2	7	1	0		1	0.5	0	0	0	0	2	0	2		4	2	0.5	2					7	3	5	5	8	8
250	1	3	2	2		5	1	0	10			Oberärztin an der Universität	1	1	1	0		1	0.8	0	0	0	0	2	0	4		4	2	0.8	1					7	5	9	5	10	8
251	1	4	1	1		2	2	0	8	9			2	3	2	andere fachliche Ausrichtung der Praxis		0	9	0	0	0	0	0	0	2		4	1	0	3					4	8	8	10	8	10
252	0	2	6	4		5	1	1	10			Student	0	0	0	0		0	9	0	0	0	0	0	0	2		2	1	0	1					1	1	1	1	1	1
253	0	2	2	1		3	2	0	1	2			4	5	1	0		2	0.6	0.4	0	0	0	4	0	1		1	1	0	1					7	6	8	8	8	7
254	0	2	1	4		2	1	0	10			Praxisinhaber	1	2	1	0		0	9	0	0	0	0	0	0	1		2	1	0	1					3	3	6	2	4	3
255	0	4	1	5	Freiburg i. Br.	5	1	1	2				2	11	1	0		1	0.6	0	0	0	0	2	0	2		1	3	0	1					6	10	10	8	6	9
256	1	4	5	4		2	2	0	8				4	10	2	Andere Gründe		0	9	0	0	0	0	0	0	3		4	1	0	3					1	1	1	1	1	1
257	1	2	6	4		5	1	1	8				3	3	2	51	Bislang nur eine Stelle zu kleinem Pensum	1	0.4	0	0	0	0	5	0.5	2		4	1	0	3					1	1	1	1	1	1
258	1	1	6	4		0	2	0	10			Student	0	0	0	0		0	9	0	0	0	0	0	0	2		3	1	1	2					1	1	1	1	1	1
259	1	1	6	4		0	2	0	10			Student	0	0	0	0		0	9	0	0	0	0	0	0	2		3	1	0	2					1	1	1	1	1	1
260	0	2	3	2		3	2	0	2				1	6	1	0		1	1	0	0	0	0	2	0	2		1	2	0.8	4					7	2	8	2	7	7
261	0	2	2	2		5	2	0	4				1	1	1	0		1	1	0	0	0	0	2	0	2		3	2	0.8	1					8	7	10	9	4	9
262	1	1	6	4		5	2	0	8	10			0	0	0	0		0	9	0	0	0	0	0	0	2		3	2	0.8	2					1	1	1	1	1	1
263	1	3	6	4		1	2	0	9				4	2	2	Andere Gründe		1	1	0	0	0	0	5	0	5		4	1	0	2					1	1	1	1	1	1
264	0	3	1	4		3	1	1	10			in einer Einzelpraxis als Chef	1	3	1	0		1	0.9	0	0	0	0	2	0	1		1	2	0.9	1					5	3	10	8	6	8
265	1	1	6	4		5	1	1	0				0	0	0	0		0	9	0	0	0	0	0	0	2		1	1	0	3					1	1	1	1	1	1
266	1	2	1	5	Litauen	3	2	0	10			in einer Gemeinschaftspraxis als Zahnarzt / Praxisinhaberin	1	2	1	0		2	0.9	0.1	0	0	0	4	0	2		1	1	0	1					6	6	10	10	10	10
267	1	2	6	4		0	2	0	8				4	10	0	0		0	9	0	0	0	0	0	0	2		4	2	0.8	2					1	1	1	1	1	1
268	1	4	1	1		3	2	0	10				1	2	1	0		1	0.6	0	0	0	0	2	0	3		4	0	0	1					4	5	8	8	8	8
269	0	3	2	5	Universität Freiburg im Breisgau	5	2	0	4				2	11	1	0		1	1	0	0	0	0	2	0	2		4	2	0.7	1					3	2	1	6	10	8
270	1	2	6	4		0	2	0	8				3	11	2	keine andere Assistenzstelle gefunden		0	9	0	0	0	0	0	0	1		1	3	0	0					1	1	1	1	1	1
271	1	2	6	5	Uni Wien	4	2	0	3				3	6	2	andere fachliche Ausrichtung der Praxis		1	1	0	0	0	0	2	0	2		3	2	0.8	1					1	1	1	1	1	1
272	1	3	1	3		5	1	1	2				2	1	1	0		1	0.6	0	0	0	0	3	0	2		2	2	0.7	2					5	1	5	5	5	5
273	0	2	6	4		0	2	0	8				4	3	0	0		0	9	0	0	0	0	0	0	2		4	2	0.8	0					1	1	1	1	1	1
274	1	4	3	5	Syrie	3	2	0	4				4	6	1	0		2	0.6	0.2	0	0	0	2	0	1		1	2	0.7	1					7	6	4	5	5	8
275	0	4	1	5	Mainz, Deutschland	5	2	0	10				2	1	1	0		1	1	0	0	0	0	2	0	2		1	2	0.6	1					6	6	10	10	10	10
276	1	3	2	4		2	2	0	1				2	2	1	0		1	0.6	0	0	0	0	2	0	2		3	2	0.4	1					8	7	10	9	10	10
277	0	3	2	3		3	2	0	1				2	4	1	0		1	0.8	0	0	0	0	2	0	2		4	2	0.8	2					4	4	4	8	8	8
278	1	4	1	2		2	2	0	2				1	4	1	0		1	0.4	0	0	0	0	2	0	2		4	2	0.5	1					5	1	5	8	6	8
279	1	3	2	4		3	2	0	1	4			3	3	1	0		2	0.4	0.6	0	0	0	2	0.1	2		3	2	0.8	3					8	6	4	8	8	8
280	1	2	2	1		3	2	0	3				3	9	2	keine andere Assistenzstelle gefunden		1	0.8	0	0	0	0	5	0.2	1		4	1	0	2					7	8	8	10	10	9
281	1	2	6	4		5	2	0	8	10		Student	3	2	2	51	noch keine Stelle	1	0.1	0	0	0	0	5	0.1	2		4	1	0	1					1	1	1	1	1	1
282	0	1	6	2		5	2	0	0				3	4	0	0		0	9	0	0	0	0	0	0	4		0	1	0	0					1	1	1	1	1	1
283	1	3	5	2		2	1	2	1				2	4	1	0		1	0.4	0	0	0	0	4	0	2		4	2	0.4	2					1	1	1	1	1	1
284	1	1	6	1		0	2	0	10			Student	0	8	0	0		0	9	0	0	0	0	0	0	2		4	1	0	2					1	1	1	1	1	1
285	1	2	2	4		3	2	0	1				3	4	2	keine andere Assistenzstelle gefunden		1	0.5	0	0	0	0	5	0.4	1		1	1	0	1					7	3	5	8	8	7
286	1	2	2	2		3	2	0	3				3	3	1	0		1	1	0	0	0	0	2	0	2		3	2	0.6	2					5	5	4	4	4	5
287	0	1	6	4		3	2	0	10			Studium an der UZH	3	1	2	habe mehrere Arbeitsstellen mit Teilpensen		1	0.4	0	0	0	0	5	0.4	4		4	1	0	2					1	1	1	1	1	1
288	1	4	2	4		3	2	0	1				1	1	1	0		1	0.4	0	0	0	0	2	0	2		4	2	0.4	3					7	7	10	7	10	5
289	1	3	2	4		5	2	0	1	4			1	1	1	0		2	0.4	0.2	0	0	0	2	0	2		1	1	0	1					7	6	5	9	9	8
290	1	2	2	4		2	2	0	1				2	10	1	0		1	0.8	0	0	0	0	2	0	2		4	2	0.8	2					7	4	8	9	8	10
291	1	2	2	4		3	2	0	1				2	5	1	0		1	0.8	0	0	0	0	2	0	2		3	2	0.8	3					8	8	10	10	10	10
292	1	2	2	2		5	2	0	4				2	11	1	0		1	1	0	0	0	0	2	0	2		3	1	0	2					8	8	8	10	5	8
293	1	3	3	4		2	2	0	4				2	5	1	0		1	1	0	0	0	0	2	0	2		3	2	0.6	1					5	5	7	8	9	7
294	1	2	6	4		0	2	0	10			Student	4	6	2	51	bin noch student	0	9	0	0	0	0	0	0	2		3	2	0.8	2					1	1	1	1	1	1
295	1	2	2	4		2	2	0	1				2	6	1	0		1	1	0	0	0	0	2	0	1		4	1	0.6	1					8	8	9	10	7	6
296	1	2	2	3		1	1	1	3				3	11	1	0		1	0.8	0	0	0	0	2	0	2		3	2	0.8	2					7	8	7	8	9	9
297	1	1	6	4		2	2	0	8				4	2	2	51	Habe keine	0	9	0	0	0	0	0	0	1		4	1	0	2					1	1	1	1	1	1
298	1	3	2	2		4	2	0	1				2	4	1	0		1	0.4	0	0	0	0	2	0	2		3	2	0.4	1					5	5	9	9	10	10
299	0	3	2	2		3	1	1	2				2	1	1	0		1	0.8	0	0	0	0	4	0	2		1	2	0.6	2					4	5	3	7	10	8
300	1	2	2	4		3	2	0	2				3	2	1	0		1	0.3	0	0	0	0	5	0.3	2		4	2	0.8	2					8	6	3	5	4	4
301	1	4	1	4		5	2	0	1	2	10	Selbständig in meiner eigenen Praxis	3	6	1	0		2	0.2	0.1	0	0	0	4	0	1		1	2	0.8	3					2	2	6	6	8	8
302	1	3	1	1		2	2	0	1				1	3	1	0		2	0.2	0.4	0	0	0	2	0	1		1	2	0.7	1					5	4	6	5	6	6
303	1	2	3	2		5	1	1	4				1	6	1	0		1	1	0	0	0	0	2	0	2		3	1	0	1					3	4	8	5	5	5
304	1	3	3	4		5	1	0	2				2	2	1	0		1	0.3	0	0	0	0	2	0	2		4	2	0.3	3					5	8	7	8	8	8
305	1	2	2	2		4	1	2	4				2	3	1	0		1	1	0	0	0	0	2	0	2		3	2	0.8	2					5	3	6	8	10	7
306	1	4	2	4		4	2	0	1				2	1	1	0		1	0.8	0	0	0	0	2	0	2		3	2	0.8	2					6	6	6	6	5	4
307	0	3	2	4		5	2	0	1	4			4	10	1	0		2	0.6	0.4	0	0	0	4	0	2		3	2	0.8	2					6	6	8	7	9	7
308	1	1	6	2		4	2	0	10			Student	4	11	0	0		0	9	0	0	0	0	0	0	3		4	2	0.4	3					1	1	1	1	1	1
309	1	4	6	4		0	2	0	8				3	5	2	0		0	9	0	0	0	0	0	0	3		4	1	0	2					1	1	1	1	1	1
310	0	2	5	4		5	2	0	10			Noch in Ausbildung	3	1	0	0		0	9	0	0	0	0	0	0	2		3	1	0	1					1	1	1	1	1	1
311	0	4	2	2		2	1	2	7				3	11	2	andere fachliche Ausrichtung der Praxis		1	0.6	0	0	0	0	2	0	2		3	2	0.8	1					3	1	3	4	9	8
312	0	2	6	1		5	2	0	10			student	0	0	0	0		0	9	0	0	0	0	0	0	2		4	2	0.8	1					1	1	1	1	1	1
313	1	0	6	2		5	2	0	4				4	3	1	0		1	0.2	0	0	0	0	2	0	4		3	2	0.8	5					1	1	1	1	1	1
314	1	2	6	4		1	2	0	8				4	10	0	0		0	9	0	0	0	0	0	0	2		4	1	0	2					1	1	1	1	1	1
315	0	1	6	4		0	2	0	8				0	3	0	0		0	9	0	0	0	0	0	0	2		3	1	0	1					1	1	1	1	1	1
316	0	2	3	2		5	1	2	1				2	5	1	0		2	0.4	0.4	0	0	0	4	0	2		3	2	0.8	1					8	7	7	10	6	6
317	1	3	1	5	Portugal	2	2	0	10			Indépendant.	1	11	1	0		1	1	0	0	0	0	2	0	2		3	1	0	3					8	8	7	9	8	7
318	1	2	2	4		3	2	0	1				2	4	1	0		1	0.8	0	0	0	0	2	0	2		3	2	0.5	1					1	5	9	10	10	10
319	1	2	5	2		5	2	0	1				4	11	1	0		1	0.8	0	0	0	0	5	0.2	1		4	2	0.8	2					1	1	1	1	1	1
320	0	2	2	1		3	2	0	1				3	2	1	0		1	0.8	0	0	0	0	2	0	1		1	1	0	3					8	8	10	10	10	10
321	0	4	2	2		5	2	0	1				2	11	1	0		1	0.6	0	0	0	0	2	0	2		1	2	0.8	2					5	2	8	8	8	8
322	1	2	5	4		3	2	0	1	4			3	8	1	0		2	0.4	0.6	0	0	0	2	0	2		3	2	0.7	4					1	1	1	1	1	1
323	1	4	1	4		2	1	1	10			in einer Gemeinschaftspraxis (AG) als selbständiger Zahnarzt	2	2	1	0		1	0.8	0	0	0	0	3	0	2		2	2	0.8	1					1	1	7	7	5	1
324	1	4	3	4		2	2	0	9				2	1	1	0		1	0.5	0	0	0	0	2	0	2		1	2	0.5	1					7	5	8	6	8	8
325	1	4	1	4		4	2	0	2				2	3	1	0		1	0.6	0	0	0	0	0	0	2		3	2	0.5	2					8	10	7	7	10	10
326	1	2	2	3		3	2	0	2				3	2	1	0		1	0.7	0	0	0	0	2	0	2		3	3	0	2					6	1	6	10	10	8
327	0	2	6	4		2	2	0	10			Student	2	11	2	Andere Gründe		1	1	0	0	0	0	2	0	2		3	2	0.8	1					1	1	1	1	1	1
328	0	1	6	4		0	2	0	10				3	2	0	0		0	9	0	0	0	0	0	0	2		3	1	0	1					1	1	1	1	1	1
329	1	2	2	2		3	2	0	1				3	11	1	0		1	0.8	0	0	0	0	2	0	2		4	2	0.8	4					8	8	9	5	10	5
330	0	4	1	5	Univerisität Turin (IT)	3	2	0	10			Ich habe eine eigene Praxis seit 5 Jahren	2	1	1	0		0	9	0	0	0	0	0	0	5	habe schon eine eigene Praxis	0	0	0	1					1	1	1	1	1	1
331	1	4	1	2		2	1	1	2				2	4	1	0		1	0.5	0	0	0	0	4	0	2		3	2	0.8	1					3	6	10	8	8	5
332	1	4	2	2		4	2	0	2	4			1	10	1	0		5	0.2	0.2	0.2	0.1	0.1	2	0	2		1	2	0.8	1					8	2	5	5	8	5
333	0	0	0	0		0	0	0	0				0	0	0	0		0	9	0	0	0	0	0	0	0		0	0	0	0					1	1	1	1	1	1
334	1	3	2	1		3	2	0	1				2	3	1	0		1	0.4	0	0	0	0	2	0	1		4	2	0.4	1					1	1	10	1	10	1
335	1	2	6	2		0	2	0	8	10		Studentin	3	2	0	0		0	9	0	0	0	0	0	0	2		3	1	0	2					1	1	1	1	1	1
336	1	4	6	4		1	2	0	10			Student	3	3	2	51	Ich bin noch Studentin	0	9	0	0	0	0	0	0	2		4	2	0.7	1					1	1	1	1	1	1
337	1	4	1	2		3	1	1	10			Selbständig in eigener Praxis	1	1	1	0		1	1	0	0	0	0	2	0	1		1	2	0.8	1					7	9	5	10	4	10
338	1	2	6	1		0	2	0	10			Student	0	0	0	0		0	9	0	0	0	0	0	0	2		4	2	0.8	0					1	1	1	1	1	1
339	0	0	0	0		0	0	0	0				0	0	0	0		0	9	0	0	0	0	0	0	0		0	0	0	0					1	1	1	1	1	1
340	0	4	2	2		3	2	0	1	4	5		2	7	2	habe mehrere Arbeitsstellen mit Teilpensen		4	0.6	0.2	0.1	0.1	0	4	0	2		1	2	0.8	2					1	1	1	1	4	2
341	0	2	2	2		2	1	1	1				3	11	1	0		1	1	0	0	0	0	2	0	4		2	1	0	2					5	1	1	5	8	5
342	1	3	2	4		5	2	0	4				4	11	1	0		1	1	0	0	0	0	5	0	2		3	2	0.8	4					1	1	8	1	10	8
343	0	3	2	4		4	2	0	2				3	2	1	0		1	0.8	0	0	0	0	2	0	2		3	1	0	2					7	7	8	5	4	3
344	1	2	2	1		2	2	0	1				4	10	1	0		1	1	0	0	0	0	2	0	2		3	2	0.8	2					6	6	7	8	9	9
345	0	3	2	1		3	2	0	1				3	8	1	0		1	0.8	0	0	0	0	2	0	2		3	1	0	2					6	6	7	8	8	8
346	0	1	6	4		5	2	0	8				4	10	0	0		0	9	0	0	0	0	0	0	1		1	1	0	2					1	1	1	1	1	1
347	0	3	2	4		5	2	0	4				1	1	1	0		1	1	0	0	0	0	2	0	2		3	1	0	2					6	7	6	8	3	6
348	0	3	3	4		5	2	0	10			Oberarzt an Universität	1	1	1	0		1	1	0	0	0	0	2	0	4		1	1	0	1					5	5	9	6	8	8
349	0	2	2	1		5	2	0	2				3	1	1	0		1	0.8	0	0	0	0	2	0	2		1	1	0	1					5	3	7	7	10	7
350	1	2	5	2		2	2	0	1				4	3	1	0		1	0.8	0	0	0	0	2	0	1		3	2	0.8	1					1	1	1	1	1	1
351	0	3	1	1		3	2	0	3				2	7	1	0		1	1	0	0	0	0	2	0	3		3	1	0	1					6	6	8	10	10	10
352	0	3	3	2		5	2	0	4				1	5	1	0		1	1	0	0	0	0	2	0	1		1	1	0	1					6	3	8	5	10	10
353	0	4	1	5	Uni Ulm	5	2	0	2			selbstständig	2	9	1	0		2	0.2	0.2	0	0	0	2	0	2		1	1	0	1					6	5	5	7	5	6
354	0	2	1	1		3	2	0	3				2	4	1	0		1	1	0	0	0	0	2	0	2		3	2	0.8	2					6	5	6	9	10	8
355	1	4	2	1		5	2	0	1				2	3	1	0		3	0.2	0.3	0.2	0	0	2	0	1		1	2	0.6	1					4	4	10	7	6	10
356	1	4	0	5	ARG/De/CH anerkannt	3	2	0	1				3	4	1	0		1	0.6	0	0	0	0	4	0	1		4	2	0.6	2					1	1	1	1	1	1
357	1	2	2	4		5	1	1	2				3	1	1	0		1	0.8	0	0	0	0	2	0	2		3	1	0	2					8	3	1	3	8	7
358	0	2	6	4		0	2	0	8	10		Ausbildungsabschluss Sommer 2018	3	5	0	0		0	9	0	0	0	0	0	0	2		4	1	0	2					1	1	1	1	1	1
359	0	2	2	4		2	2	0	2				2	3	1	0		1	0.8	0	0	0	0	5	0.2	2		3	1	0	2					3	4	6	3	8	5
360	1	2	3	1		3	2	0	1				3	1	2	habe mehrere Arbeitsstellen mit Teilpensen		2	0.5	0.3	0	0	0	5	0.2	1		1	1	0	3					10	6	10	10	10	10
361	0	1	6	2		4	2	0	7			Nebenjob	0	0	0	0		0	9	0	0	0	0	0	0	2		3	2	0.7	1					1	1	1	1	1	1
362	1	3	1	4		3	2	0	10			selbstständig	2	6	1	0		0	9	0	0	0	0	0	0	1		1	1	0	1					5	5	8	6	10	7
363	0	1	6	4		3	2	0	8				4	2	0	keine andere Assistenzstelle gefunden		0	9	0	0	0	0	0	0	2		3	1	0	4					1	1	1	1	1	1
364	0	2	2	1		5	2	0	4				1	10	1	0		1	0.8	0	0	0	0	2	0	2		1	2	0.8	2					10	10	10	5	10	10
365	1	4	3	2		5	2	0	4				1	2	1	0		1	0.5	0	0	0	0	2	0	5	Forschung	4	1	0	2					10	1	1	10	1	10
366	0	2	2	4		5	2	0	2				1	1	1	0		1	1	0	0	0	0	2	0	1		1	1	0	2					7	6	9	8	10	6
367	1	4	2	4		2	2	0	1				2	2	1	0		1	0.8	0	0	0	0	2	0	1		4	2	0.8	3					10	10	10	10	10	10
368	1	3	1	1		4	1	1	10			Selbstständig in eigener Praxis, Praxisübernahme vom Vater vor 4 Jahren	3	11	1	0		1	9	0	0	0	0	0	0	1		1	1	0	1					5	6	8	8	10	10
369	1	3	3	4		3	2	0	1				2	2	1	0		1	0.9	0	0	0	0	2	0	2		3	2	0.8	1					1	4	10	8	8	6
370	1	3	2	5	Denta Brice	3	2	0	1				2	3	2	0		1	0.7	0	0	0	0	5	0.8	1		1	2	0.8	3					7	8	7	9	8	10
371	1	2	2	0		2	2	0	1				1	3	1	0		1	9	0	0	0	0	2	0	1		1	2	0.8	1					8	8	9	10	8	8
372	0	3	2	5	Amsterdam	5	2	0	3				3	8	1	0		1	1	0	0	0	0	2	0	2		3	1	0	1					4	4	6	6	5	4
373	1	4	2	2		3	2	0	9				3	4	1	0		1	0.4	0	0	0	0	2	0	1		4	2	0.4	2					5	5	8	8	8	8
374	1	1	6	4		0	2	0	10			Student	0	0	0	0		0	9	0	0	0	0	0	0	2		3	1	0	1					1	1	1	1	1	1
375	1	3	2	4		3	1	1	1				2	2	1	0		1	1	0	0	0	0	2	0	1		2	1	0	2					1	2	9	1	6	4
376	0	2	1	2		2	2	0	10			Eigene Praxis	3	7	1	0		1	1	0	0	0	0	2	0	1		1	1	0	2					3	3	10	10	10	10
377	1	2	4	4		3	2	0	1				4	3	1	0		1	0.8	0	0	0	0	2	0	2		3	2	0.8	1					1	1	1	1	1	1
378	1	3	2	1		3	2	0	9				2	11	1	0		1	1	0	0	0	0	2	0	2		3	2	0.6	2					10	10	10	10	10	10
379	1	2	2	4		5	2	0	1				3	4	1	0		1	0.8	0	0	0	0	2	0	4		3	2	0.8	2					10	8	10	8	8	5
380	0	3	2	1		3	2	0	1				2	2	1	0		2	0.6	0.2	0	0	0	2	0	2		3	2	0.8	3					8	6	10	8	8	10
381	1	2	2	2		5	2	0	2	7			3	2	2	51	Arbeite nur 40% und bin noch auf der Suche	1	0.4	0	0	0	0	5	0.6	2		3	1	0	3					8	4	5	7	10	7
382	1	2	6	1		0	2	0	10			Studentin	0	0	0	0		0	9	0	0	0	0	0	0	2		1	1	0	1					1	1	1	1	1	1
383	1	3	3	1		3	2	0	1				2	11	1	0		1	1	0	0	0	0	4	0	2		3	2	0.8	2					7	7	8	7	8	8
384	1	4	2	0		4	2	0	10				1	11	1	0		1	1	0	0	0	0	2	0	1		1	2	0.8	1					10	10	10	10	10	10
385	0	2	3	2		5	2	0	4				1	8	1	0		1	1	0	0	0	0	2	0	2		3	1	0	2					7	10	10	10	10	10
386	1	2	2	2		5	2	0	2				2	1	1	0		2	0.6	0.2	0	0	0	2	0	2		1	2	0.7	2					10	9	10	10	9	9
387	1	2	2	1		2	2	0	2				4	11	1	0		2	0.3	62	0	0	0	5	0.1	2		1	1	0	1					2	2	3	3	4	4
388	1	4	2	2		4	2	0	2	4			1	4	1	0		2	0.4	0.2	0	0	0	2	0	2		1	2	0.7	1					3	3	5	2	2	2
389	1	2	4	2		1	2	0	1				3	10	2	51	ich wollte in der Stadt sein	1	0.9	0	0	0	0	2	0	1		4	2	0.6	1					1	1	1	1	1	1
390	1	2	2	4		4	1	2	8				4	4	1	0		1	0.2	0	0	0	0	5	0.3	4		4	2	0.5	3					10	10	10	10	10	10
391	1	4	2	4		2	2	0	1				1	1	1	0		1	1	0	0	0	0	2	0	5	Ganzheitliche Praxis	1	2	0.8	1					7	8	10	10	7	7
392	0	2	5	3		5	2	0	4				1	6	2	51	Mauvaise qualité de la formation postgrade	1	1	0	0	0	0	2	0	1		1	3	0	1					1	1	1	1	1	1
393	0	2	2	3		5	2	2	7				2	1	1	0		1	0.9	0	0	0	0	2	0	1		3	2	0.8	1					1	1	3	4	6	5
394	1	4	3	4		5	2	0	2	4			4	11	1	0		3	0.6	0.2	0.2	0	0	2	0	2		3	2	0.9	2					7	5	5	3	8	8
395	1	2	6	2		0	2	0	8				3	6	0	0		0	9	0	0	0	0	0	0	1		4	1	0	0					1	1	1	1	1	1
396	1	2	2	1		2	2	0	1				2	3	1	0		2	0.6	0.2	0	0	0	4	0	2		3	2	0.7	2					7	7	10	9	10	10
397	1	2	3	2		5	1	1	4				3	10	1	0		1	1	0	0	0	0	2	0	2		3	2	0.6	2					5	5	10	6	9	7
398	1	2	6	2		0	1	1	10			Studentin, Master	0	0	0	0		0	9	0	0	0	0	0	0	2		2	2	0.8	2					1	1	1	1	1	1
399	0	4	1	2		3	1	0	10			In meiner praxis	1	5	1	0		0	9	0	0	0	0	0	0	1		1	2	0.7	1					8	2	10	10	10	10
400	1	2	2	2		3	2	0	2				2	1	1	0		1	1	0	0	0	0	2	0	2		3	2	0.6	2					10	10	6	10	8	7
401	1	2	2	4		2	0	0	1				4	6	1	0		1	0.8	0	0	0	0	5	0.2	4		1	1	0	3					8	7	3	6	7	6
402	1	4	2	4		3	2	0	1	4			2	1	1	0		1	109	0	0	0	0	2	0	2		3	2	0.7	2					7	5	6	8	9	9
403	1	2	2	2		1	1	1	1				1	3	1	0		1	0.4	0	0	0	0	3	0	2		3	2	0.6	1					7	10	10	10	6	10
404	0	4	1	4		2	1	2	10			Eigene Praxis, und 2 Stellen als Chirurg in verschiedenen Praxen	2	11	1	0		2	9	0	0	0	0	2	0	1		1	1	0	1					10	8	8	8	10	10
405	1	2	1	2		3	2	0	2				2	2	1	0		1	0.8	0	0	0	0	2	0	2		3	2	0.8	2					5	6	8	7	10	10
406	0	3	4	1		2	1	2	1				3	10	1	0		1	1	0	0	0	0	2	0	2		3	1	0	1					1	1	1	1	1	1
407	1	4	1	4		2	2	0	1				3	4	1	0		1	0.8	0	0	0	0	5	0.2	2		3	2	0.6	2					2	1	7	2	1	6
408	0	4	1	1		3	1	1	10			Praxisinhaber	2	2	1	0		1	0.9	0	0	0	0	3	0	1		2	1	0	3					7	7	3	9	7	5
409	1	2	0	2		2	2	0	1				3	2	1	0		1	0.9	0	0	0	0	2	0	1		4	2	0.8	2					1	1	1	1	1	1
410	0	2	2	4		3	2	0	2				3	5	1	0		1	0.5	0	0	0	0	2	0	2		1	2	0.8	2					8	3	5	9	10	9
411	0	3	1	5	Faculté de Médecine Dentaire de Porto (Portugal)	3	2	0	10			en tant que médecin-dentiste indépendant dans mon propre cabinet	4	11	1	0		1	1	0	0	0	0	2	0	1		0	0	0	1					7	9	10	10	9	7
412	1	2	0	1		2	2	0	1				3	11	1	0		1	0.9	0	0	0	0	2	0	2		3	2	0.9	1					1	1	1	1	1	1
413	1	3	2	2		5	2	0	1				2	11	1	0		1	0.8	0	0	0	0	2	0	2		4	2	58	2					8	7	8	10	10	10
414	0	3	2	4		3	2	0	2				3	5	1	0		1	0.8	0	0	0	0	4	0	2		3	2	0.9	2					7	7	9	10	6	9
415	1	2	2	4		3	2	0	1				3	8	1	0		1	0.8	0	0	0	0	2	0	2		3	2	0.8	1					10	10	10	10	10	10
416	0	2	3	1		5	2	0	4				1	1	1	0		1	1	0	0	0	0	2	0	4		4	1	0	1					4	2	2	1	2	2
417	1	2	6	4		0	2	0	8				4	5	0	0		0	9	0	0	0	0	0	0	2		3	1	0	2					1	1	1	1	1	1
418	0	4	2	2		4	2	0	2				2	5	1	0		1	0.8	0	0	0	0	2	0	2		3	2	0.8	1					6	6	10	10	10	8
419	0	3	1	1		5	1	0	4				1	8	1	0		1	1	0	0	0	0	2	0	2		3	1	0	1					2	2	1	3	4	3
420	1	3	1	3		5	2	0	10			Indépendante dans un cabinet de groupe	2	3	1	0		1	0.8	0	0	0	0	2	0	2		3	2	0.6	2					6	6	7	8	8	10
421	1	4	2	1		2	1	0	0				0	0	0	0		0	9	0	0	0	0	0	0	0		0	0	0	0					1	1	1	1	1	1
422	1	2	2	2		3	2	0	1	2			1	1	1	0		3	0.2	0.4	0.4	0	0	2	0	2		3	2	0.8	1					6	7	10	10	6	7
423	1	4	2	1		3	2	0	3				1	2	1	0		1	9	0	0	0	0	0	0	1		1	2	0.8	2					6	5	8	8	8	6
424	0	3	2	4		2	2	0	1				2	2	1	0		1	0.6	0	0	0	0	2	0	2		1	2	0.7	1					8	10	10	8	5	8
425	0	2	2	4		5	2	0	4				2	4	1	0		1	1	0	0	0	0	2	0	2		1	1	0	1					1	1	10	10	10	10
426	1	3	2	2		3	2	0	1				1	11	1	0		2	0.4	0.4	0	0	0	5	0	2		1	2	0.7	1					1	1	5	1	5	5
427	0	3	2	1		2	2	0	1				2	11	1	0		1	0.8	0	0	0	0	2	0	2		3	1	0	2					5	8	10	10	10	6
428	0	3	1	3		3	2	0	2	3			1	1	1	0		3	1	0.4	0.1	0	0	2	0	1		1	1	0	1					8	10	6	10	7	8
429	0	2	2	1		3	1	0	1				3	5	1	0		2	0.4	0.2	0	0	0	2	0	1		2	1	0	2					10	6	7	7	10	5
430	1	4	2	2		2	2	0	1				2	2	2	51	Würde lieber 50 - 60 %, statt wie jetzt 40% arbeiten	1	0.4	0	0	0	0	5	0.2	2		3	2	0.6	3					2	2	10	7	8	7
431	1	3	2	2		2	1	1	1				1	2	1	0		1	0.8	0	0	0	0	2	0	2		2	2	0.8	1					7	6	6	7	3	7
432	1	2	2	2		1	2	0	1				3	4	1	0		1	0.8	0	0	0	0	2	0	2		3	2	0.7	2					10	9	10	8	9	10
433	0	2	2	2		3	1	1	2				1	6	1	0		2	0.8	0.2	0	0	0	2	0	2		3	2	0.8	3					7	5	6	7	6	6
434	1	4	2	4		5	2	0	2				1	1	1	0		1	0.7	0	0	0	0	2	0	2		3	2	0.7	2					4	6	10	5	10	7
435	1	4	2	4		5	2	0	2				2	4	1	0		2	0.2	0.2	0	0	0	2	0	2		4	2	0.8	2					8	10	6	9	9	10
436	1	3	2	4		2	2	0	10			In eigener Praxis	0	0	0	0		0	9	0	0	0	0	0	0	0		0	0	0	0					5	8	9	4	4	9
437	1	3	2	2		2	2	0	1				3	6	1	0		1	0.6	0	0	0	0	2	0	2		3	2	0.6	2					10	10	10	3	10	5
438	1	4	1	5	Roumanie, Universite Gr.T.Popa, IASI	5	2	0	10			dans mon propre cabinet (reprise )	4	2	1	0		0	9	0	0	0	0	0	0	2		3	2	0.6	3					7	3	3	5	5	5
439	0	3	1	2		2	1	1	1	10		Ich übernehme graduell die Praxis meines Vaters	1	1	1	0		1	1	0	0	0	0	3	0	2		2	2	0.8	2					5	5	5	5	5	1
440	1	2	2	2		2	2	0	1				3	8	2	0		1	0.8	0	0	0	0	2	0	1		4	2	0.8	1					6	6	8	5	3	4
441	0	3	2	2		5	2	0	4				3	2	1	0		1	0.8	0	0	0	0	2	0	2		3	2	0.6	3					10	3	1	3	10	6
442	0	4	1	1		3	2	0	10			Praxiseigentümer	3	5	1	0		0	9	0	0	0	0	0	0	1		1	1	0	1					3	2	7	4	10	5
443	1	4	1	1		3	2	0	10			alleine in eigener Praxis	3	4	1	0		1	1	0	0	0	0	2	0	1		1	1	0	v					1	1	10	10	10	10
444	1	2	2	2		2	2	0	1				2	3	2	51	Momentan auf Stellensuche	1	0.9	0	0	0	0	2	0	2		3	2	0.6	3					6	7	3	8	10	8
